# Supplementary material for: Early Screening of Colorectal Precancerous Lesions Based on Combined Measurement of Multiple Serum Tumor Markers Using Artificial Neural Network Analysis
Source: Biosensors (Basel). 2023 Jun 27;13(7):685. doi: 10.3390/bios13070685 (PMC10377288; doi:10.3390/bios13070685)
Supplement: Supplementary file 1 [file biosensors-13-00685-s001.zip]

Archive with 1 entries (1 files):
- biosensors-2398160-supplementary.pdf
